# Supplementary material for: PPA2-associated sudden cardiac death: extending the clinical and allelic spectrum in 20 new families
Source: Genet Med. 2021 Aug 16;23(12):2415–25. doi: 10.1038/s41436-021-01296-6 (PMC8629752; doi:10.1038/s41436-021-01296-6)
Supplement: Supplementary file 2 — Supplementary Table S3 [file 41436_2021_1296_MOESM2_ESM.xlsx]

## Sheet: Feuil1
	F1 (n = 2 )		F2 (n = 2)		F3 (n = 2)		F4 (n = 3)			F5 (n = 2)		F6 (n = 1)	F7 (n=1)	F8 (n = 2)		F9 (n = 2)		F10 (n = 1)	F11 (n = 2)		F12 (n=1)	F13 (n=1)	F14 (n=3)			F15 (n=1)	F16 (n=3)			F17 (n=1)	F18 (n=1)	F19 (n=2)		F20 (n=1)
Individual	II : 1	II : 2	II : 1	II : 2	II : 1	II : 2	II : 2	II : 3	II : 4	II : 1	II : 2	II-2	II : 2	II : 1	II : 2	II : 1	II : 2	II : 1	II : 1	II : 2	II-1	II-5	IV-1	IV-3	IV-4	II-5	II-2	II-3	II-5	II-1	II-2	II-1	II- 2	II-1
Location	France		France		India		USA			UK		UK	UK	Ireland		UK-Scotland		USA	France		USA	USA	Pakistan			USA	USA			Australia	Australia	Australia		Australia
Ethnicity	White European		White European		South Asian			White European		White European		White European	White European	White European		White European		White European	White European		White European	White European	South Asian			Hispanic	White European			White European	Mixed Aboriginal/ White European	Middle Eastern (Pakistan)		White European
Gender	F	M	M	F	M	F	F	F	M	M	F	M	F	M	F	F	F	M	F	M	M	M	F	M	M	F	F	M	M	F	M	M	M	M
Consanguinity	No		No		Yes		No			No		No	No	No		No		Yes	No		No	No	yes			No	No			No	No	No		No
Milestones	Normal	Normal	Normal	Normal	Normal	Sitting aided at 10 months, hypotonia	na	na	na	Normal	Normal	Normal	Normal	Normal	Normal	Normal	Normal	na	na	na	Very modest motor delay - walked at 16 m.	Normal	Normal	Normal	Normal	na	Normal	Normal	Normal	walked aged 16 months, abnormal gait in childhood	Normal	na	Normal	Normal
Growth	Normal	Normal	Normal	Normal	na	Mild growth delay	na	na	na	Normal	Normal	Large for age (body weight 91st centile)	Normal	Normal	Normal	Normal	Normal	Intrauterine growth restriction	na	na	Slow in 1st year but then typical	Normal	Normal	Normal	Normal	Normal	Normal	Normal	Normal	150 cm - expected mid-parental height	Normal	Normal	Normal	Normal
Age at onset	5 months	4 months	8 months	2.5 months	12 months	10 months	15 yo	23 months	14 yo	19 months	22 months	14 months	14 yo	23 months	22 months	16 yo	14 yo	antenatal	neonatal	4 days	3 yo and 9 months	16 yo	8 months	19 months	14 months	10 days	na	2 yo	18 months	17 yo	1st episode of CA at 18 months , 2nd episode at 3 yo	4 weeks	2 months	4 days
Outcome- age at death or at last follow-up	Deceased-6 mo	Deceased-9 mo	Deceased-8 mo	Deceased- 2.5 mo	Deceased-12 mo	Deceased-10 mo	Deceased- 15 yo	Deceased-23 mo	Living-19 yo no ICD, neurological phenotype	Deceased-19 mo	Living-4 yo, well, No shock from ICD, EF improvement	Deceased- 14 mo	Deceased- 14yo	Deceased-23 mo	Deceased-22 mo	Deceased-16 yo	Deceased-14 yo	Deceased- 2 days of life	Deceased- 43 days	Deceased-45 days	Living-Almost 6 yo and well	Deceased-16 yo	Deceased-8 mo	Deceased-19 mo	Deceased-14mo	Deceased-11 mo	Living-10 yo, asymptomatic, well	Deceased-2 yo	Deceased-18 mo	Living- 40 yo	Living-3 yo 4 m. Made a full neurological recovery and return of ventricular function to normal following first cardiac arrest at 18 months of age. Following 2nd cardiac arrest, at 4 months post event, child had persistent moderately impaired LV systolic function with left ventricle dilatation. Persistent trunk and proximal muscle weakness noted	Deceased-1mo	Deceased-6 mo	Deceased-3 mo Supportive treatment withdrawn at 12 weeks of life
Cause of death	Cardiogenic shock, multiorgan failure, acute myocarditis suspected	Cardiogenic shock, multiorgan failure, severe dilated cardiomyopathy	VF, myocarditis suspected	VF, cardiac arrest	Sudden Cardiac arrest (Viral myocarditis suspected)	Sudden Cardiac arrest	Sudden Cardiac arrest (after small amount of alcohol)	Sudden Cardiac arrest	na	VF/sudden cardiac arrest	na	suspected myocarditis/Sudden cardiac arrest	Sudden Cardiac arrest	Sudden Cardiac arrest	Sudden Cardiac arrest	Sudden Cardiac arrest (after consumption of alcohol).	Sudden Cardiac arrest (after consumption of alcohol).	intrauterine and post natal cardiac failure	cardiac arrest	cardiac arrest	na	Sudden cardiac death, suspected arrhythmia	Sudden death/sudden cardiac arrest	Sudden death/sudden cardiac arrest	Sudden death/sudden cardiac arrest	Cardiac arrest	na	suspicion of myocarditis	heart failure	na	na	Fulminant cardiac failure	Refractory VF on ECMO	Cardiogenic shock, Cardiomyopathy, VF
Symptoms	Rhinitis, low grade fever, vomiting. Cardiogenic shock	Vomiting, palor and poor appetite 3 days before, rapid degradation revealing heart failure/ Cardiogenic shock	Acute heart failure preceded by VF	Acute heart failure preceded by VF	Low grade fever, mild vomiting, lethargy	Diarrhea, mild vomiting, lethargy	Vomiting (after consumption of alcohol), Cardiac arrest	Mild fever illness, vomiting, viral infection	Neurological phenotype	Sudden cardiac death	Multiple VF arrests	Vomiting preceded sudden cardiac death	Sudden cardiac arrest	Vomiting and diarrhoea 2 days before rapid cardiovascular collapse	Vomiting, diarrhoea lethargy and palor 2 days before sudden death	Sudden cardiac death	Abdominal and chest pain, nausea after cosumption of alcohol. Sudden cardiac death	Caesarian section at 28 weeks of gestation because of non reassuring heart fetal tones and reversed flow	Cardiac dysfunction	Cardiac dysfunction	Shortness of breath, tachypnea and abdominal pain-Congestive heart failure-	Syncope and sudden death	Sudden death	Sudden death	Sudden death	Decreased oral intake, hypoglycaemia, elevated lactate, fever the day before	na	Suspicion of viral infection a week prior to death (diarrhea, vomiting, lethargy)	Suspicion of viral infection days prior to death (diarrhea, vomiting, tachypnea)	Heart failure, cardiomyopathy at 17 years	Sudden cardiac arrest	Presented with hypothermia and labored breathing, in cardiac failure, Multiorgan failure, myocarditis suspected	Presented with difficulty breathing, laryngomalacia requiring CPAP and on nasogastric tube feeding	Respiratory distress initially, with the development of heart failure within the first 2 weeks of life
Viral trigger	Yes Rhinovirus + Parainfluenzae+ (tracheal samples)	Rhinitis but no fever	na	na	Suspected	Suspected	No	Yes (Echovirus type 22 in trachea)	No	No	No	Enterovirus, parainfluenzae virus and RSV detected in nose on autopsy	No	Yes (Adenovirus)	Suspected	No	No	No	No	No	No	No	No	No	No	yes, Flu A+	na	suspected	suspected	na	Yes, Gastroenteritis / influenza B infection	Suspected	Possible and vaccinations 2 days before last VF arrest	Suspected (no specific virus isolated on any of the swabs)
Sensitivity to alcohol/alcohol consumption before death	na	na	na	na	na	na	Yes	na	Yes	na	na	na	Possibly	na	na	Yes	Yes	na	na	na	na	2 alcoholic drinks prior to death	na	na	na	na	na	na	na	Yes with severe reaction: nausea/vomiting/muscle pain and ophthalmic pain	na	na	na	na
Neurological phenotype	na	na	na	na	na	Hypotonia	na	na	Distal weakness, decreased general activity, toe walk, decrease balance and coordination. Dysarthria, dysmetria. Progressive ataxia with spasticity and some degree of atrophy of the intrinsic hand and foot muscles EMG : neurogenic process.	na	na	na	na	na	na	na	na	Prenatal ultrasound found bilateral ventriculomegaly, agenesis of the corpus callosum and cerebellar hypoplasia	na	na	Bilateral ptosis	No	No	No	No	No	No	No	No	Peripheral neuropathy, external ophthalmoplegia and ptosis since age 29. No ataxia. EMG : Axonal motor neuropathy - distal weakness with bilateral foot drop	No	hypotonia	No	No
Other clinical anomalies	None	None	None	None	None	None	None	None	Thoracic scoliosis	None	None	None	None	None	None	None	None	Respiratory insufficiency at birth	None	None	None	None	None	None	None	several episodes of vomiting from 10 months of age	None	None	None	None	None	None	None	Bilateral vocal cord palsy
Arrythmia	na	na	VF	VF, SVT	na	na	na	na	na	VF	VF	none	na	na	na	na	VF	na	na	na	None	None	na	na	na	Holter monitor normal	Normal ECG	na	ECG inverted T wave	SVT and prolonged QT	Ventricular tachycardia and ventricular fibrillation	yes, precipitated to asystole	mild ST changes noted on ECG	Monomorphic ventricular tachycardia. Bradycardic arrest at 2nd presentation, followed by VF on ECMO.
Resuscitation/treatment	yes ECMO (3 weeks)	yes/ECMO (5 weeks) and Berlin heart (3 weeks)	na	na	No	No	na	na	na	na	Yes	Unsuccessful attempt	No	Yes, unsuccessful	No	na	Yes, unsuccessful/Nadolol	Mechanical ventilation, vasopressors, transfusion, broad spectrum antibiotics	na	Mechanical circulatory support (Berlin LVAD)	Yes/ECMO followed by Left ventric assist device followed by heart transplant	Yes, failed 3 times	no	no	no	Failed 1 time/Antibiotics	no	no	ECMO 2 weeks	ICU admission for cardiomyopathy aged 17	Multiple DC cardioversions, adrenaline and amiodarone infusions, followed by prolonged period in intensive care requiring ECMO support for 2 weeks. cardiac medications including carvedilol, lisinopril. Riboflavin, thiamine and coenzyme Q10 also commenced after second event.	Yes/ECMO	Yes/ECMO	ECMO support for a week in neonatal period. At 12 weeks: asystolic cardiac arrest on sternotomy for second ECMO run, followed by VF on ECMO.
Defibrillator	no	no	no	no	no	no	no	no	no	no	Yes	no	no	no	no	no	no	no	no	no	no	no	no	no	no	no	no	no	no	Awaiting implantation	yes, epicardial ICD inserted after second cardiac arrest	no	no	no
Screening before event	na	na	na	na	na	na	na	na	Normal cardiac workup	na	Normal cardiac screening at 6 months and 16 months	na	na	na	na	ECG normal	na	na	na	na	na	ECG a year prior- normal	No	No	No	ECG non-specific T wave changes and deep Q waves in inferior leads, suggesting ventricular hypertrophy	na	na	na	na	na	No	No	na
Echocardiography	na	at presentation: severe biventricular dysfunction, LVEF: 25%	na	na	na	na	na	na	na	na	na	na	na	na	na	na	na	na	hypokinetic biventricular cardiomyopathy	hypokinetic biventricular cardiomyopathy	at presentation: Severe mitral regurgitation.Severe left atrial dilation. Severe left ventricular dilation with qualitatively severely depressed systolic function. LVEF 23%.	No	No	No	No	PFO, normal left ventricular systolic function	Normal	No	Dilated left ventricule		Severe biventricular dysfunction and left ventricle dilatation	Structurally normal heart with severely diminished biventricular function	Normal	Biventricular dilatation with severe biventricular dysfunction during cardiac decompensation, but normal findings when well (between the 2 presentations)
Cardiac MRI	na	na	na	na	na	na	na	na	na	na	Cardiac MRI : Dilated LV, dilated cardiomyopathy ?	na	na	na	na	na	na	na	na	na	na	na	na	na	na	na	Normal cardiac MRI	na	na	cardiac MRI June 2019: extensive fibrosis	Cardiac MRI following event showed significantly dilated left ventricle with severe systolic left ventricular dysfunction. Extensive left ventricular myocardial fibrosis was also noted.	na	na	na
Other imagery	na	Brain CT scan : cerebral atrophy	na	na	na	na	na	na	Brain MRI normal at 17 years (mild cerebellar tonsillar ectopia)	na	na	na	na	na	na	na	na	na	na	na	na	na	no	no	no	na	na	na	na	Brain MRI 2011: single focus high flow L frontal deep white matter; indeterminate lesion felt unlikely to be of clinical significance.	Brain MRI following second event demonstrated two small gliotic foci within the frontal white matter, likely to represent sequelae of prior ischaemic / hypoxic event, however no features of acute ischaemia / infarction seen.	na	No	Normal brain MRI
Metabolic/biochemical data	na	Normal	na	na	na	na	na	na	na	na	na	na	na	na	na	na	na	Lactic acidosis	na	na	Normal	na	na	na	na	Metabolic acidosis and elevated lactate	na	Lactic acidosis	na	Elevated lactate once other testing normal	Urine metabolic screen, plasma acylcarnitine profile and plasma aminoacids normal. CK high skeletal muscle fraction.	Lactic acidosis, elevated lactate and hyperammonia	Elevated lactate	Normal urine organic acids, pyruvate, transferrin isoforms, acylcarnitine & aminoacids. No evidence of fatty acid oxidation disorder or carnitine deficiency
OXPHOS Activities	na	na	na	na	na	na	na	na	na	na	na	na	na	na	Activities of complexes I and IV markedly decreased in post mortem skeletal muscle and mtDNA normal	na	na	na	na	na	na	na	na	na	na	na	na	na	na	na	Cardiac muscle respiratory chain enzymology: deficient activity seen for all enzymes and the activity of citrate synthase was also deficient. When expressed relative to citrate synthase or complex II, all enzymes were in the normal range.	na	na	na
Histology of cardiac muscle	Subacute myocarditis, recent fibrosis, capillary proliferation	Multifocal fibrosis, inflammatory infiltrate. Dilated cardiomyopathy	Not performed	Multifocal necrosis in left ventricle, interstitial fibrosis, no inflammatory sign	Not performed	Not performed	Ventricle dilation. Significant fibrosis and scarring. No inflammatory cells	Cardio myopathy, patchy, focal fibrosis	na	Diffuse myocardial necrosis, Scarring in area of myocardial necrosis excluded typical myocarditis and coronary problem	Not performed	Myocarditis with myocyte nectrosis and small foci of fibrosis	Extensive mid myocardial fibrosis. No evidence of inflammation.	na	na	Extensive multiple areas of cardiac fibrosis	Widespread early ischemic changes. Myocyte coagulative necrosis with myocyte hyper-eosinophilia, loss of nuclear basophilia, contraction bands together with a neutrophilic and eosinophilic inflammatory cell infiltrate.	Left ventricle dilation. microvascular congestion, acute and recent biventricular ischemic injury in the inner and midzonal myocardium, and midzonal microfoci of widened interstitium compatible with edema and/or hypocellularity and compensatory myocyte hypertrophy. No fibrosis, calcification or reactive inflammation.	Fibrosis without inflammation or necrosis	na	Moderate myocyte hypertrophy with extensive vacuolization; Moderate interstitial fibrosis; Multifocal areas of myocyte dropout	Enlarged heart with extensive mid-myocardial white scarring of the left ventricle circumference, slight dilation of ventricles bilaterally was also noted. Histological examination of the cardiac tissue showed patches of dense fibrosis with scattered intervening intact myocytes.	Not performed	Patchy myocardial interstitial fibrosis of the left anterolateral ventricular wall with myofiber cytoplasmic vacuolization (myocytolysis), contraction bands, slight inflammatory cell reaction and focal increase in myocyte cytoplasmic lipid with oil red O stain	Mild increase in interstitial fibrous tissue in the right ventricle and moderate to severe interstitial fibrosis of the posterior wall of the left ventricle. There was also interstitial inflammation, focal hemorrhage and patchy necrosis within the left ventricle. Electron microscopy did not show any evidence of mitochondriopathy, storage disorder or viral particles	Cardiomegaly, myocarditis, atrophy and dropout of myocytes and fibrosis.	na	Myocarditis	Myocarditis, left ventricle dilatation	na	Extensive surface fibrinous change with organisation as well as intramural fibrosis.	na	Not performed	Not performed
Other findings at necropsy	na	na	na	Slight liver and pancreatic fibrosis	na	Hepatocytes undergoing balloon degeneration, focal areas showing microvesicular steatosis, focal kupffer cells hyperplasia forming nodule, sinusoids with occasional portral tract. PAS staining : depleted glycogen. Acute hepatocellular injury.	na	Acute laryngotracheitis (echovirus type 22 recovered from trachea)	na	na	na		na	na	na	na	na	Agenesis of corpus callosum, cerebellar hypoplasia, partial agenesis of the septum pellucidum, abnormal placenta with fetal malperfusion	na	na	na	na	Not performed	na	na	na	na	na	na	na	na	na	na	Not performed
Genotype	c. 340 A > G c. 514 G > A		c. 340 A > G c. 655+5 G > A		na	c. 340 A > G	c. 514 G > A c. 683 C > T			c. 514 G > A c. 683 C > T		c.380G>T c.514G>A	c.476 C>T c.514 G>A	c.346 C>T c.683 C>T		c. 380 G>T (mat)		c.514G>A c.938C>A	c.514G>A c.606G>C		c.443C>G c.938C>A	c.476 C>T c.514 G>A	na	c. 503T>C		c.250 C>T c.389 C>T	c.380G>T c.514G>A			c.514G>A c.833T>C	c.476C>T c.514G>A	c.500C>T		c.686G>T
Transmission	Compound heterozygous		Compound heterozygous		na	homozygous	Compound heterozygous			Compound heterozygous		Coumpound heterozygous	Compound heterozygous	Compound heterozygous		homozygous		Compound heterozygous	Compound heterozygous		Compound heterozygous	Compound heterozygous	presumed recessive	homozygous		Compound heterozygous	Compound heterozygous			Compound heterozygous	Compound heterozygous	homozygous		homozygous: UPD4
Protein change	p. (Met114Val) p. (Glu172Lys)		p. (Met114Val) p. ?		na	p.(Met114Val)	p. (Glu172Lys) p. (Pro228Leu)			p. (Glu172Lys) p. (Pro228Leu)		p.(Arg127Leu) p.(Glu172Lys)	p.(Thr159Met) p.(Glu172Lys)	p.(Pro116Ser) p.(Pro228Leu)		p. (Arg127Leu)		p.(Glu172Lys) p.(Ser313*)	p.(Glu172Lys) p.(Trp202Cys)		p.(Thr148Ser) p.(Ser313*)	p.(Thr159Met) p.(Glu172Lys)	na	p.(Ile168Thr)		p.(Arg84*) p.(Ala130Val)	p.(Arg127Leu) p.(Glu172Lys)			p.(Glu172Lys) p.(Leu278Ser)	p.(Thr159Met) p.(Glu172Lys)	p.(Pro167Leu)		p.(Gly229Val)
